# Supplementary material for: An explainable dual-modal diagnostic model for coronary artery disease: a feature-gated approach using tongue and facial image features
Source: Front Artif Intell. 2025 Nov 17;8:1662577. doi: 10.3389/frai.2025.1662577 (PMC12665729; doi:10.3389/frai.2025.1662577)
Supplement: Supplementary file 1 [file Data_Sheet_1.zip]

Archive with 202 entries (200 files):
- face/
- face/001_face_mask.png
- face/002_face_mask.png
- face/003_face_mask.png
- face/004_face_mask.png
- face/005_face_mask.png
- face/006_face_mask.png
- face/007_face_mask.png
- face/008_face_mask.png
- face/009_face_mask.png
- face/010_face_mask.png
- face/011_face_mask.png
- face/012_face_mask.png
- face/013_face_mask.png
- face/014_face_mask.png
- face/015_face_mask.png
- face/016_face_mask.png
- face/017_face_mask.png
- face/018_face_mask.png
- face/019_face_mask.png
- face/020_face_mask.png
- face/021_face_mask.png
- face/022_face_mask.png
- face/023_face_mask.png
- face/024_face_mask.png
- face/025_face_mask.png
- face/026_face_mask.png
- face/027_face_mask.png
- face/028_face_mask.png
- face/029_face_mask.png
- face/030_face_mask.png
- face/031_face_mask.png
- face/032_face_mask.png
- face/033_face_mask.png
- face/034_face_mask.png
- face/035_face_mask.png
- face/036_face_mask.png
- face/037_face_mask.png
- face/038_face_mask.png
- face/039_face_mask.png
- face/040_face_mask.png
- face/041_face_mask.png
- face/042_face_mask.png
- face/043_face_mask.png
- face/044_face_mask.png
- face/045_face_mask.png
- face/046_face_mask.png
- face/047_face_mask.png
- face/048_face_mask.png
- face/049_face_mask.png
- face/050_face_mask.png
- face/051_face_mask.png
- face/052_face_mask.png
- face/053_face_mask.png
- face/054_face_mask.png
- face/055_face_mask.png
- face/056_face_mask.png
- face/057_face_mask.png
- face/058_face_mask.png
- face/059_face_mask.png
- face/060_face_mask.png
- face/061_face_mask.png
- face/062_face_mask.png
- face/063_face_mask.png
- face/064_face_mask.png
- face/065_face_mask.png
- face/066_face_mask.png
- face/067_face_mask.png
- face/068_face_mask.png
- face/069_face_mask.png
- face/070_face_mask.png
- face/071_face_mask.png
- face/072_face_mask.png
- face/073_face_mask.png
- face/074_face_mask.png
- face/075_face_mask.png
- face/076_face_mask.png
- face/077_face_mask.png
- face/078_face_mask.png
- face/079_face_mask.png
- face/080_face_mask.png
- face/081_face_mask.png
- face/082_face_mask.png
- face/083_face_mask.png
- face/084_face_mask.png
- face/085_face_mask.png
- face/086_face_mask.png
- face/087_face_mask.png
- face/088_face_mask.png
- face/089_face_mask.png
- face/090_face_mask.png
- face/091_face_mask.png
- face/092_face_mask.png
- face/093_face_mask.png
- face/094_face_mask.png
- face/095_face_mask.png
- face/096_face_mask.png
- face/097_face_mask.png
- face/098_face_mask.png
- face/099_face_mask.png
- face/100_face_mask.png
- tongue/
- tongue/001_tongue_mask.png
- tongue/002_tongue_mask.png
- tongue/003_tongue_mask.png
- tongue/004_tongue_mask.png
- tongue/005_tongue_mask.png
- tongue/006_tongue_mask.png
- tongue/007_tongue_mask.png
- tongue/008_tongue_mask.png
- tongue/009_tongue_mask.png
- tongue/010_tongue_mask.png
- tongue/011_tongue_mask.png
- tongue/012_tongue_mask.png
- tongue/013_tongue_mask.png
- tongue/014_tongue_mask.png
- tongue/015_tongue_mask.png
- tongue/016_tongue_mask.png
- tongue/017_tongue_mask.png
- tongue/018_tongue_mask.png
- tongue/019_tongue_mask.png
- tongue/020_tongue_mask.png
- tongue/021_tongue_mask.png
- tongue/022_tongue_mask.png
- tongue/023_tongue_mask.png
- tongue/024_tongue_mask.png
- tongue/025_tongue_mask.png
- tongue/026_tongue_mask.png
- tongue/027_tongue_mask.png
- tongue/028_tongue_mask.png
- tongue/029_tongue_mask.png
- tongue/030_tongue_mask.png
- tongue/031_tongue_mask.png
- tongue/032_tongue_mask.png
- tongue/033_tongue_mask.png
- tongue/034_tongue_mask.png
- tongue/035_tongue_mask.png
- tongue/036_tongue_mask.png
- tongue/037_tongue_mask.png
- tongue/038_tongue_mask.png
- tongue/039_tongue_mask.png
- tongue/040_tongue_mask.png
- tongue/041_tongue_mask.png
- tongue/042_tongue_mask.png
- tongue/043_tongue_mask.png
- tongue/044_tongue_mask.png
- tongue/045_tongue_mask.png
- tongue/046_tongue_mask.png
- tongue/047_tongue_mask.png
- tongue/048_tongue_mask.png
- tongue/049_tongue_mask.png
- tongue/050_tongue_mask.png
- tongue/051_tongue_mask.png
- tongue/052_tongue_mask.png
- tongue/053_tongue_mask.png
- tongue/054_tongue_mask.png
- tongue/055_tongue_mask.png
- tongue/056_tongue_mask.png
- tongue/057_tongue_mask.png
- tongue/058_tongue_mask.png
- tongue/059_tongue_mask.png
- tongue/060_tongue_mask.png
- tongue/061_tongue_mask.png
- tongue/062_tongue_mask.png
- tongue/063_tongue_mask.png
- tongue/064_tongue_mask.png
- tongue/065_tongue_mask.png
- tongue/066_tongue_mask.png
- tongue/067_tongue_mask.png
- tongue/068_tongue_mask.png
- tongue/069_tongue_mask.png
- tongue/070_tongue_mask.png
- tongue/071_tongue_mask.png
- tongue/072_tongue_mask.png
- tongue/073_tongue_mask.png
- tongue/074_tongue_mask.png
- tongue/075_tongue_mask.png
- tongue/076_tongue_mask.png
- tongue/077_tongue_mask.png
- tongue/078_tongue_mask.png
- tongue/079_tongue_mask.png
- tongue/080_tongue_mask.png
- tongue/081_tongue_mask.png
- tongue/082_tongue_mask.png
- tongue/083_tongue_mask.png
- tongue/084_tongue_mask.png
- tongue/085_tongue_mask.png
- tongue/086_tongue_mask.png
- tongue/087_tongue_mask.png
- tongue/088_tongue_mask.png
- tongue/089_tongue_mask.png
- tongue/090_tongue_mask.png
- tongue/091_tongue_mask.png
- tongue/092_tongue_mask.png
- tongue/093_tongue_mask.png
- tongue/094_tongue_mask.png
- tongue/095_tongue_mask.png
- tongue/096_tongue_mask.png
- tongue/097_tongue_mask.png
- tongue/098_tongue_mask.png
- tongue/099_tongue_mask.png
- tongue/100_tongue_mask.png
