# Supplementary material for: An explainable dual-modal diagnostic model for coronary artery disease: a feature-gated approach using tongue and facial image features
Source: Front Artif Intell. 2025 Nov 17;8:1662577. doi: 10.3389/frai.2025.1662577 (PMC12665729; doi:10.3389/frai.2025.1662577)
Supplement: Supplementary file 2 [file Data_Sheet_3.csv]

gender	Age	Coronary heart disease
woman	36	1
Man	40	1
woman	42	1
woman	55	1
Man	60	1
Man	59	1
woman	55	1
woman	54	1
woman	60	1
woman	58	1
Man	58	1
Man	59	1
woman	60	1
Man	66	1
woman	67	1
woman	68	1
Man	64	1
woman	62	1
Man	68	1
woman	64	1
woman	66	1
woman	62	1
Man	55	1
Man	62	1
Man	63	1
woman	63	1
Man	64	1
woman	64	1
Man	64	1
Man	64	1
Man	65	1
woman	65	1
woman	65	1
woman	65	1
Man	66	1
Man	66	1
woman	67	1
woman	68	1
Man	59	1
Man	48	1
Man	69	1
woman	45	1
Man	70	1
woman	64	1
woman	50	1
Man	50	1
Man	70	1
Man	60	1
woman	70	1
woman	71	1
Man	72	1
woman	73	1
Man	74	1
Man	74	1
woman	74	1
Man	74	1
Man	79	1
Man	60	1
woman	80	1
Man	84	1
Man	85	1
Man	85	1
Man	55	1
Man	60	1
woman	59	1
Man	60	1
Man	60	1
woman	61	1
Man	61	1
Man	61	1
woman	82	1
woman	55	1
woman	73	1
woman	63	1
woman	63	1
Man	63	1
Man	63	1
woman	64	1
woman	64	1
woman	64	1
Man	65	1
Man	65	1
woman	85	1
Man	66	1
Man	69	1
Man	69	1
Man	70	1
woman	70	1
Man	72	1
Man	73	1
Man	73	1
woman	73	1
Man	74	1
Man	85	1
Man	75	1
Man	83	1
woman	83	1
Man	84	1
woman	85	1
Man	42	1
Man	38	0
Man	40	0
woman	42	0
Man	54	0
woman	55	0
Man	59	0
Man	53	0
woman	54	0
Man	61	0
Man	58	0
Man	48	0
woman	59	0
woman	60	0
woman	66	0
Man	67	0
woman	68	0
woman	64	0
Man	62	0
Man	68	0
woman	64	0
Man	66	0
woman	62	0
woman	55	0
Man	62	0
woman	63	0
Man	63	0
Man	62	0
woman	64	0
Man	68	0
Man	64	0
woman	61	0
woman	65	0
Man	65	0
Man	65	0
woman	63	0
Man	66	0
Man	67	0
Man	68	0
Man	59	0
woman	48	0
Man	69	0
woman	45	0
woman	70	0
Man	64	0
woman	50	0
woman	50	0
woman	70	0
Man	60	0
woman	70	0
Man	71	0
woman	72	0
Man	73	0
woman	74	0
Man	74	0
woman	74	0
Man	74	0
woman	79	0
Man	60	0
woman	80	0
Man	84	0
woman	85	0
Man	85	0
woman	55	0
Man	60	0
woman	59	0
Man	60	0
woman	60	0
Man	61	0
Man	61	0
Man	61	0
woman	62	0
Man	55	0
woman	63	0
Man	63	0
woman	83	0
Man	63	0
woman	63	0
Man	64	0
woman	63	0
Man	64	0
woman	65	0
Man	60	0
woman	65	0
Man	59	0
woman	68	0
Man	69	0
woman	71	0
Man	74	0
Man	72	0
Man	43	0
woman	73	0
Man	73	0
woman	54	0
Man	65	0
woman	75	0
Man	82	0
woman	83	0
Man	83	0
woman	85	0
Man	42	0
